# Supplementary material for: Histological Lesions and Replication Sites of PCV3 in Naturally Infected Pigs
Source: Animals (Basel). 2021 May 24;11(6):1520. doi: 10.3390/ani11061520 (PMC8224807; doi:10.3390/ani11061520)
Supplement: Supplementary file 1 [file animals-11-01520-s001.zip]

Archive with 1 entries (1 files):
- animals-1190314-proofread-suppl.pdf
